# Supplementary material for: Infection, Disease, and Transmission Dynamics in Calves after Experimental and Natural Challenge with a Bovine Chlamydia psittaci Isolate
Source: PLoS One. 2013 May 14;8(5):e64066. doi: 10.1371/journal.pone.0064066 (PMC3653844; doi:10.1371/journal.pone.0064066)
Supplement: Table S1 — Absolute cell counts of white blood cells. The amount of white blood cells is given as median [minimum; maximum] for the inoculated group and as [minimum; maximum] for sentinels (n = 3). Baseline values (mean of data before inoculation) were tested against post inoculation values by means of Wilcoxon signed-rank test. Values of A P≤0.05, B P≤0.01, and C P≤0.001 were considered significant. Arrows indicate significant increase (↑) or decrease (↓) compared to baseline data. dpi days post inoculation. dpc days post contact to inoculated calves. No statistical hypothesis was applied to the sentinel group. (XLS) [file pone.0064066.s002.xls]

## Sheet: abs. Zellzahlen
	Leukocytes [G/L]		Banded neutrophils [G/L]		Polymorphonuclear neutrophils [G/L]		Lymphocytes [G/L]		Monocytes [G/L]
time	108 ifu/calf	Sentinels	108 ifu/calf	Sentinels	108 ifu/calf	Sentinels	108 ifu/calf	Sentinels	108 ifu/calf	Sentinels
-7 day	8.39 [6.11; 14.00]	[7.05; 10.85]	0.31 [0.08; 0.84]	[0.40; 0.87]	3.01 [1.64; 4.81]	[1.62; 2.50]	5.17 [2.97; 8.12]	[4.51; 7.05]	0.44 [ 0.06; 1.07]	[0.42; 0.60]
-4 day	9.3 [7.05; 15.25]	[8.85; 10.35]	0.35 [0.07; 0.92]	[0.27; 0.41]	2.94 [1.49; 6.05]	[1.86; 3.00]	5.81[3.45; 8.61]	[5.96; 6.11]	0.37 [0.09; 1.08]	[0.27; 0.72]
-1 hour	9.8 [6.95; 15.50]	[8.75; 10.05]	0.31 [0.16; 0.56]	[0.18; 0.36]	3.31 [1.56; 5.51]	[1.81; 2.61]	5.52 [3.29; 9.15]	[5.78; 6.83]	0.39 [0.07; 1.17]	[0.30; 0.54]
1 dpi/dpc	12.00 [4.35; 21.10]		0.57 ↑C [0.10; 1.71]		4.81 ↑A [0.86; 13.08]		4.62 ↓A [1.83; 7.56]		0.70 ↑A [0.00; 1.27]
2 dpi/dpc	15.50 ↑C [7.80; 28.25]		3.54 ↑C [1.09;6.88 ]		8.06 ↑C [3.35; 15.26]		3.70 ↓C [1.79; 7.25]		0.59 [0.11; 1.85]
3 dpi/dpc	8.25 ↓C [ 4.35; 13.30]		0.69 ↑C [0.29; 2.06]		1.56 ↓C [0.83; 3.46]		4.74 ↓C [2.70; 8.13]		0.58 [0.26; 1.33]
4 dpi/dpc	7.70 ↓C [4.45; 11.20]	[8.80; 10.65]	0.35 [0.13;0.83]	[0.18; 0.43]	1.06 ↓C [0.65; 2.69]	[1.94; 3.83]	5.02 ↓B [3.00; 7.65]	[5.43; 6.16]	0.46 [0.13; 1.90]	[0.35; 0.85]
7 dpi/dpc	8.25 [6.60; 20.50]	[7.95; 11.80]	0.68 ↑B [0.14;4.92]	[0.32; 0.71]	1.82 [1.19; 7.38]	[1.35; 4.48]	4.85 [3.04; 7.70]	[4.30; 6.49]	0.96* [0.26; 3.10]	[0.12; 0.64]
10 dpi/dpc	10.45 [7.65; 20.25]	[10.80; 19.25]	0.96 ↑A [0.20; 3.44]	[0.22; 2.70]	3.01 [1.76; 9.72]	[2.59; 10.40]	5.46 [3.67; 8.28]	[4.62; 7.13]	0.61 [0.35; 1.22]	[0.81; 0.96]
14 dpi/dpc	10.62 ↑A [8.75; 14.40]	[10.95; 18.35]	0.26 [0.18; 0.58 ]	[0.63; 1.47]	3.61 [2.01; 6.34]	[2.85; 9.91]	5.71 [4.70; 7.60]	[5.14; 6.90]	1.03 ↑A [0.63; 1.30]	[0.22; 1.47]
17 dpi/dpc	13.65 [12.60; 13.80]	[10.05; 16.20]	0.55 [0.50; 0.82]	[0.46; 1.62]	6.35 [5.19; 6.93]	[3.22; 7.61]	5.73 [4.66; 6.07]	[5.83; 6.50]	0.69 [0.50; 1.09]	[0.30; 0.81]
21 dpi/dpc	9.85 [9.55; 13.15]	[8.95; 13.85]	0.20 [0.13; 0.48]	[0.24; 0.69]	4.53 [0.96; 5.26]	[3.27; 5.68]	6.11 [3.74; 7.23]	[4.30; 7.74]	1.08 [0.53; 1.15]	[0.48; 0.97]
24 dpi/dpc	12.70 [11.05; 13.35]	[9.80; 14.30]	0.25 [0.22; 0.40]	[0.10; 0.61]	4.06 [2.21; 7.08]	[2.25; 5.19]	7.62 [5.07; 7.87]	[2.86; 6.57]	0.51 [0.33; 0.67]	[0.49; 0.98]
28 dpi/dpc	12.50 [11.45; 15.65]	[11.30; 14.10]	0.16 [0.11; 0.25]	[0.00; 0.35]	6.13 [3.66; 6.26]	[4.00; 5.29]	6.98 [4.75; 7.51]	[5.41; 8.44]	1.10 [0.46; 1.38]	[0.35; 1.00]
31 dpi/dpc	13.20 [9.80; 15.20]	[8.50; 13.65]	0.26 [0.15; 0.29]	[0.09; 0.42]	5.94 [4.02; 7.30]	[2.04; 6.06]	5.94 [4.70; 6.23]	[5.61; 8.19]	0.69 [0.53; 1.22]	[0.14; 0.55]
35 dpi/dpc	11.35 [10.15; 17.65]		0.34 [0.10;0.71]		4.97 [3.97; 9.18]		6.00 [4.36; 6.24]		0.68 [0.61; 1.24]
